# Supplementary material for: A Multipatient Simulation Session: Evaluation of Six Simulated Patients with Different Shock Syndromes
Source: MedEdPORTAL. 2017 Jun 7;13:10591. doi: 10.15766/mep_2374-8265.10591 (PMC6354717; doi:10.15766/mep_2374-8265.10591)
Supplement: Supplementary file 1 — A. Prereading Assignment.docx B. Patient 1 Scenario.docx C. Patient 2 Scenario.docx D. Patient 3 Scenario.docx E. Patient 4 Scenario.docx F. Patient 5 Scenario.docx G. Patient 6 Scenario.docx H. Preformatted Evaluation Matrix.xlsx I. Completed Evaluation Matrix.xlsx J. Survey Instrument.docx [file mep-13-10591-s001.zip]

Archive with 12 entries (12 files):
- A._Prereading_Assignment.docx
- B._Fill-In_Answer_Packet_Cases_with_Drawing.docx
- B._Patient_1_Scenario.docx
- C._Patient_2_Scenario.docx
- D._Patient_3_Scenario.docx
- E._Patient_4_Scenario.docx
- F._Patient_5_Scenario.docx
- G_Patient_6_Scenario.docx
- H._Preformatted_Evaluation_Matrix.xlsx
- I._Completed_Evaluation_Matrix.xlsx
- J._Survey_Instrument.docx
- _Educational_Summary_Report_10591.pdf
