# Supplementary material for: A Multipatient Simulation Session: Evaluation of Six Simulated Patients with Different Shock Syndromes
Source: MedEdPORTAL. 2017 Jun 7;13:10591. doi: 10.15766/mep_2374-8265.10591 (PMC6354717; doi:10.15766/mep_2374-8265.10591)
Supplement: Supplementary file 1 — A. Prereading Assignment.docx B. Patient 1 Scenario.docx C. Patient 2 Scenario.docx D. Patient 3 Scenario.docx E. Patient 4 Scenario.docx F. Patient 5 Scenario.docx G. Patient 6 Scenario.docx H. Preformatted Evaluation Matrix.xlsx I. Completed Evaluation Matrix.xlsx J. Survey Instrument.docx [file mep-13-10591-s001.zip › H._Preformatted_Evaluation_Matrix.xlsx]

## Sheet: Template
Appendix H. Preformatted evaluation matrix to be completed by the student groups for each simulated patient. On the evaluation matrix, groups can note key history findings, circle or write in key physical findings, and make notes about the treatments administered and the patient’s response to those treatments. For example, the group could circle “low”, “normal”, or “high” for the patient’s blood …
SHOCK EVALUATION MATRIX			Patient # & Name:
			Team # ____
Key History
Key Physical Findings					Measured:
Vital signs	Blood pressure	low	normal	high
	Mean arterial pressure	low	normal	high
	Heart rate	low	normal	high
	Respiratory rate	low	normal	high
	Pulse strength	weak	normal	strong
	Temperature	hypothermia	normal	fever
	Oxygen saturation	low	normal	high	%
Skin	Color	pallor	normal	flushed
	Moisture	moist	dry
	Temperature	cool	normal	hot
	External blood loss	yes	no
HEENT	Mucous membranes	dry	moist
	Neck veins @ 60 deg	distended	normal	not visible
Heart	Heart sounds	murmur	gallop	friction rub
Lungs	Lung sounds	rales	normal	decreased/ absent
Abdomen	Distension	yes	no
	Tenderness	yes	no
	Pulsatile mass	yes	no
Back	Tenderness or ecchymosis	yes	no
Rectal	Rectal tone	decreased	normal
	Rectal exam	red blood	melena	normal
Genitalia	Vaginal blood	present	absent	n/a
Extremities	Thigh compartment	swollen	tender	normal
	Leg/ankle	edema	tender	normal
Neurologic	Mental status	agitated	normal	depressed
	Motor	paralysis	normal
	Sensory	anesthetic	normal
Other significant findings
Diagnostics	US: Cardiac	pericardial tamponade	RV infarction
		hypodynamic	normal	hyperdynamic
	US: IVC (collapsibility index)	volume responsive	normal	volume unresponsive
	US: FAST: peritoneal fluid	present	absent	side:
	US: FAST: lung fluid	present	absent	side:
	US: Abdominal aorta	enlarged	normal
	US: Pelvic	fluid	normal
	US: Thoracic	pneumothorax	normal	side:
	EKG:	tachycardia	bradycardia	ischemia/ infarction
	CXR:	pneumothorax	pneumonia	vascular congestion
	Serum glucose:	low	normal	high
	Pregnancy test:	positive	negative	n/a
	Hgb/Hct:	low	normal
	Other:
		cardiac output:	CVP or PAWP:	SVR:
Shock Classification	Cardiogenic, Hypovolemic, Distributive, Obstructive
Suspected Etiology
Treatment
Response
Treatment
Response
Treatment
Response
