# Supplementary material for: A Multipatient Simulation Session: Evaluation of Six Simulated Patients with Different Shock Syndromes
Source: MedEdPORTAL. 2017 Jun 7;13:10591. doi: 10.15766/mep_2374-8265.10591 (PMC6354717; doi:10.15766/mep_2374-8265.10591)
Supplement: Supplementary file 1 — A. Prereading Assignment.docx B. Patient 1 Scenario.docx C. Patient 2 Scenario.docx D. Patient 3 Scenario.docx E. Patient 4 Scenario.docx F. Patient 5 Scenario.docx G. Patient 6 Scenario.docx H. Preformatted Evaluation Matrix.xlsx I. Completed Evaluation Matrix.xlsx J. Survey Instrument.docx [file mep-13-10591-s001.zip › I._Completed_Evaluation_Matrix.xlsx]

## Sheet: Matrix Summary
Appendix I. Completed evaluation matrix, showing the history and physical findings, diagnosis of class and etiology of shock, and treatment for each simulated patient.
		SHOCK EVALUATION MATRIX
Patient		Jane Sweet	John Swift	Pat Roach	Mark Header	May Swoon	Victor Pector
Key History		34 y/o female; cc: vomiting; Type I diabetes; vomiting x 3 days; no insulin x 1 week	76 y/o male; cc: SOB & altered mental status; PMH: cardiac disease	29 y/o male; cc: SOB; marijuana use; sudden chest pain	40 y/o male; cc: 20-foot fall; landed on head; PMH: coronary artery disease	60 y/o female; cc: passed out; orthostatic syncope; recent RLQ abdominal pain; completed an IV contrast CT scan	64 y/o male; cc: chest pain and SOB; past history of coronary artery disease
Key Physical Findings
Vital signs	Blood pressure	89/40	70/50	80/40	85/50	80/40	60/40
	Mean arterial pressure	56	57	53	62	53	47
	Heart rate	130	160	120	56	130	90
	Respiratory rate	34	30	34	16	34	34
	Pulse strength	weak	weak	weak	weak	weak	weak
	Temperature	37.5 C	37.5 C	37.5 C	36.5 C	37.5 C	38.5 C
	Oxygen saturation	0.99	0.89	0.84	0.95	0.93	0.88
Skin	Color	normal	pallor	normal	normal	flushed	pallor
	Moisture	dry	moist	moist	dry	dry	moist
	Temperature	normal	cool	normal	normal	normal	cool
	External blood loss	no	no	no	no	no	no
HEENT	Mucous membranes	dry	moist	moist	moist	moist	moist
	Neck veins @ 60 deg	not visible	normal	distended	normal	not visible	distended
Heart	Heart sounds	normal	normal but fast	normal	normal	normal	murmur
Lungs	Lung sounds	normal	rales	decreased/absent on left	normal	wheezing	rales
Abdomen	Distension	no	no	no	no	no	no
	Tenderness	no	no	no	no	yes	no
	Pulsatile mass	no	no	no	no	no	no
Back	Tenderness or ecchymosis	no	no	no	no	no	no
Rectal	Rectal tone	normal	normal	normal	decreased	normal	normal
	Rectal exam	no blood	no blood	no blood	no blood	no blood	no blood
Genitalia	Vaginal blood	absent	N/A	N/A	N/A	no	N/A
Extremities	Thigh compartment	normal	normal	normal	normal	normal	normal
	Leg/ankle	no edema	no edema	no edema	no edema	no edema	peripheral edema
Neurologic	Mental status	depressed	normal	normal	decreased	normal	normal
	Motor	normal	normal	normal	paralysis	normal	normal
	Sensory	normal	normal	normal	anesthesia	normal	normal
Other significant findings		N/A	N/A	Tracheal deviation	Forehead abrasion	Urticarial rash; swollen lips	Perioral cyanosis; redness, induration left forearm
Diagnostics	US: Cardiac	hyperdynamic	hyperdynamic	hyperdynamic	normal	hyperdynamic	hypodynamic; RV infarction
	US: IVC (collapsibility index)	volume responsive	volume unresponsive	normal	volume responsive	volume responsive	volume unresponsive
	US: FAST	normal	normal	normal	normal	normal	normal
	US: Abdominal aorta	normal	normal	normal	normal	normal	normal
	US: Pelvic	normal	normal	normal	normal	normal	normal
	US: Thoracic	normal	normal	pneumothorax	normal	normal	normal
	EKG:	tachycardia	A-fib RVR rate 160	tachycardia	sinus bradycardia rate 56	tachycardia	ST segment elevation: ischemia/infarction
	CXR:	normal	vascular congestion	left tension pneumothorax	normal	normal	vascular congestion
	Serum glucose:	814 (high)	normal	normal	normal	normal	normal
	Pregnancy test:	negative	N/A	N/A	N/A	N/A	N/A
	Hgb/Hct:	normal	normal	normal	normal	normal	normal
	Other:	N/A	N/A	N/A	cervical spine fracture/subluxation	N/A	N/A
Classification	Type of shock:	Hypovolemic	Cardiogenic	Obstructive	Distributive	Distributive	Cardiogenic
	Cardiac output:	decreased	decreased	decreased	decreased	increased	decreased
	CVP or PAWP	decreased	increased	increased	decreased	decreased	increased
	SVR:	increased	increased	increased	decreased	decreased	increased
Suspected Etiology		Diabetic ketoacidosis	Atrial fibrillation with rapid ventricular response; BBB	Atraumatic tension pneumothorax	Spinal cord injury	Anaphylaxis	Acute, ST-segment elevation myocardial infarction (STEMI)
		Dehydration	Myocardial ischemia (rate-related)		Neurogenic shock		(anterior/inferior location)
Treatment		IV fluids (NSS)	Cardioversion	Needle thoracentesis	IV fluids (NSS)	IM Epinephrine	IV fluids (NSS)
Response		Improvement	Improvement	Improvement	Improvement	Improvement	Marginal improvement
Treatment					Vasopressor (i.e. phenylephrine)	IV fluids (NSS)	Vasopressor (i.e. norephinephrine)
Response					Improvement	Improvement	Marginal improvement
Treatment						IV antihistamines	Cardiac cath lab
